# Supplementary material for: Integrated Biomarker Response of Oxidative Stress Parameters in the Digestive Glands and Gills of Autochthonous and Invasive Freshwater Mussels from the Sava River, Serbia
Source: Toxics. 2024 Oct 18;12(10):756. doi: 10.3390/toxics12100756 (PMC11510816; doi:10.3390/toxics12100756)
Supplement: Supplementary file 1 [file toxics-12-00756-s001.zip]

Archive with 1 entries (1 files):
- toxics-3221037-supplementary.pdf
